# Supplementary material for: VDR Polymorphic Variants Are Related to Improvements in CRP and Disease Activity in Patients with Axial Spondyloarthritis That Undergo Anti-TNF Treatment
Source: Genes (Basel). 2022 Oct 16;13(10):1873. doi: 10.3390/genes13101873 (PMC9601285; doi:10.3390/genes13101873)
Supplement: Supplementary file 1 [file genes-13-01873-s001.zip]

Archive with 1 entries (1 files):
- genes-1928518-supplementary.xlsx
