# Supplementary material for: VDR Polymorphic Variants Are Related to Improvements in CRP and Disease Activity in Patients with Axial Spondyloarthritis That Undergo Anti-TNF Treatment
Source: Genes (Basel). 2022 Oct 16;13(10):1873. doi: 10.3390/genes13101873 (PMC9601285; doi:10.3390/genes13101873)
Supplement: Supplementary file 1 [file genes-13-01873-s001.zip › genes-1928518-supplementary.xlsx]

## Sheet: S1. VDR rs1544410
	VDR rs1544410	BMI [kg/m2]	CRP at baseline [mg/L]	CRP after 3 months [mg/L]	CRP after 6 months [mg/L]	ESR at baseline [mm/h]	ESR after 3 months [mm/h]	ESR after 6 months [mm/h]	VAS at baseline [mm]	VAS after 3 months [mm]	VAS after 6 months [mm]	BASDAI at baseline	BASDAI after 3 months	BASDAI after 6 months
Median	AA	24.9135	10.1	1.78	1.35	17	6	3	79	36	16	7.8	3	2.15
	AG + GG	24.8358	7.155	1.07	1.41	22.5	6.5	6	80	30	20	7.4	2.95	2.3
	AA + AG	24.3911	8.09	1.37	1.41	21	6.5	7	80	31.5	20	7.6	3.02	2.15
	GG	25.4694	8.22	0.86	1.03	22	6	4	80	31	20	7.4	2.9	2.3
	AA + GG	24.9766	9.385	1.05	1.175	21	6	4	80	32	20	7.4	2.9	2.3
	AG	23.6921	7.01	1.25	1.77	23	7	8	80	30	21	7.6	3.035	2.15
Interquartile range (IQR)	AA	7.2202	18.48	6.965	2.58	30.5	8	10.5	24	16	19.25	2	1.275	1.05
	AG + GG	5.5032	19.445	3.96	4.9525	32.5	10	11.75	17.5	20	20	2.45	1.45	1.3
	AA + AG	5.5225	21.3525	3.3	3.7375	29	7.75	11	20	20	20	2.3	1.4	1.4
	GG	5.2377	20.44	5.66	5.815	38	12	16	16	18	21	2.35	1.525	1.275
	AA + GG	5.4182	21.0425	5.43	3.805	34.5	11.25	12	16.75	18	19.5	2.325	1.325	1.21
	AG	5.5649	17.74	2.825	4.81	27	10	11	20	20.75	16	2.45	1.4875	1.5
Mann–Whitney test p-values	AA vs. AG + GG	0.6115	0.3633	0.5239	0.4001	0.9748	0.3161	0.1121	0.6586	0.1942	0.4619	0.4057	0.4156	0.9031
	AA + AG vs. GG	0.2758	0.8131	0.752	0.8955	0.8418	0.8367	0.5168	0.5017	0.3821	0.4533	0.3634	0.2311	0.3053
	AA + GG vs. AG	0.1488	0.6612	0.8726	0.4664	0.8242	0.3385	0.0732	0.3284	0.9382	0.203	0.7847	0.5698	0.3601
	AA vs. AG	0.3394	0.3815	0.5205	0.3404	0.8682	0.2291	0.0659	0.4848	0.3035	0.2816	0.56	0.6434	0.7821
	AG vs. GG	0.1797	0.9367	0.8884	0.6666	0.8474	0.5613	0.1887	0.3817	0.6585	0.291	0.4967	0.319	0.3071
	AA vs. GG	0.9387	0.4357	0.6023	0.56	0.908	0.5356	0.2909	0.9458	0.1614	0.817	0.3298	0.2814	0.5755

## Sheet: S2. VDR rs2228570
	VDR rs2228570	BMI [kg/m2]	CRP at baseline [mg/L]	CRP after 3 months [mg/L]	CRP after 6 months [mg/L]	ESR at baseline [mm/h]	ESR after 3 months [mm/h]	ESR after 6 months [mm/h]	VAS at baseline [mm]	VAS after 3 months [mm]	VAS after 6 months [mm]	BASDAI at baseline	BASDAI after 3 months	BASDAI after 6 months
Median	CC	24.9135	8.22	1.435	1.155	20	8.5	4.5	80.5	35	21	7.6	3	2.425
	CT + TT	24.8358	8.09	1.055	1.54	21.5	6	6	80	30	20	7.4	2.95	2.275
	CC + CT	24.3911	8.035	1.24	1.18	24	7	5.5	80	32.5	20	7.6	3.05	2.4
	TT	26.079	9.39	1.12	1.555	15	5.5	6.5	79	30	17.5	7.2	2.55	1.95
	CC + TT	25.8534	8.805	1.24	1.37	17	7	5	80	32	20	7.3	2.9	2.125
	CT	23.799	7.85	0.99	1.38	25	6	6	80	30	20	7.65	3.075	2.375
Interquartile range (IQR)	CC	5.5265	31.455	8.125	3.995	36	10.5	7	20	18	20	2.35	1.325	1.5
	CT + TT	5.4062	16.7575	3.3475	4.6	32.75	9	12	15	20	19	2.35	1.5	1.275
	CC + CT	5.4858	21.605	5.99	4.96	33	10	11	19	18	19.75	2.3	1.4	1.3
	TT	5.9358	16.915	3.61	3.12	26	9.75	11.75	21.5	18.5	23.75	1.95	1.525	1.0125
	CC + TT	5.7302	22.7475	5.07	3.595	31.5	12	10.25	20	18	20.75	2.225	1.3125	1.475
	CT	3.8338	18.35	3.48	5.32	31	9	12.75	12	20	15.5	2.425	1.675	1.35
Mann–Whitney test p-values	CC vs. CT + TT	0.4529	0.9395	0.2658	0.7756	0.7272	0.0545	0.5404	0.3886	0.2516	0.419	0.9401	0.5122	0.9663
	CC + CT vs. TT	0.0823	0.6011	0.7065	0.5506	0.2078	0.1241	0.684	0.372	0.2936	0.2493	0.0363	0.0827	0.1341
	CC + TT vs. CT	0.029	0.7086	0.4805	0.4385	0.4504	0.6325	0.3607	0.9777	0.8742	0.8242	0.0869	0.386	0.2211
	CC vs. CT	0.1301	0.926	0.3131	0.6105	0.9164	0.1256	0.4101	0.5495	0.421	0.6649	0.4134	0.9272	0.644
	CT vs. TT	0.0306	0.5727	0.9387	0.4259	0.2162	0.3253	0.5052	0.5134	0.5097	0.3472	0.0322	0.1412	0.0941
	CC vs. TT	0.4605	0.7435	0.3635	0.862	0.3303	0.055	0.9668	0.3327	0.1856	0.2456	0.1294	0.0957	0.3754

## Sheet: S3. VDR rs731236
	VDR rs731236	BMI [kg/m2]	CRP at baseline [mg/L]	CRP after 3 months [mg/L]	CRP after 6 months [mg/L]	ESR at baseline [mm/h]	ESR after 3 months [mm/h]	ESR after 6 months [mm/h]	VAS at baseline [mm]	VAS after 3 months [mm]	VAS after 6 months [mm]	BASDAI at baseline	BASDAI after 3 months	BASDAI after 6 months
Median	CC	24.7329	9.745	1.705	1.26	17	5	3	79.5	36	17	8	3	2.3
	CT + TT	24.8746	7.24	1.09	1.43	23	7	6	80	30	20	7.4	2.975	2.3
	CC + CT	24.4404	8.33	1.485	1.43	22	7	7	80	30	20	7.6	3.025	2.2
	TT	25.2232	7.73	0.855	0.94	21.5	6	4	80	31.5	20	7.35	2.9	2.3
	CC + TT	24.9766	8.8	0.955	1.1	17	6	4	80	32	20	7.4	2.9	2.3
	CT	23.8787	7.07	1.28	1.77	24	8	8	80	30	21	7.6	3.05	2.15
Interquartile range (IQR)	CC	7.3406	18.25	4.8575	2.8	27	6.75	9	22.5	18	20	2.05	1.3625	1.2
	CT + TT	5.5005	20.59	4.3375	4.935	33	10	12	16.75	20	20	2.425	1.425	1.3
	CC + CT	5.5757	21.72	3.3925	3.775	28	8.5	11	20	20	20	2.3	1.4	1.35
	TT	5.1974	20.1025	5.48	5.4475	37.75	12.25	16.25	16	18	20	2.275	1.5125	1.2875
	CC + TT	5.5391	20.3725	5.235	3.84	33.5	11	11.5	16.75	18	19.5	2.325	1.325	1.21
	CT	5.5649	24.62	2.9175	4.76	29	11	12	20	20.75	20	2.45	1.4875	1.5
Mann–Whitney test p-values	CC vs. CT + TT	0.6087	0.5713	0.7253	0.3708	0.6303	0.1503	0.0456	0.9085	0.3626	0.6867	0.3537	0.4772	0.9815
	CC + CT vs. TT	0.3573	0.6145	0.5554	0.7196	0.6332	0.6399	0.367	0.451	0.4821	0.4048	0.3009	0.2421	0.4091
	CC + TT vs. CT	0.202	0.9332	0.746	0.3304	0.4159	0.1292	0.0212	0.4097	0.9614	0.2673	0.7292	0.5254	0.4271
	CC vs. CT	0.3852	0.6901	0.8155	0.2761	0.4347	0.0772	0.0171	0.7187	0.4958	0.4683	0.5194	0.6924	0.7734
	CT vs. TT	0.2425	0.7486	0.59	0.4951	0.5293	0.3088	0.0892	0.3954	0.6848	0.3034	0.4347	0.3079	0.3946
	CC vs. TT	0.9792	0.5179	0.6763	0.5832	0.9422	0.385	0.2004	0.866	0.3032	1	0.2726	0.3427	0.71

## Sheet: S4. VDR rs7975232
	VDR rs7975232	BMI [kg/m2]	CRP at baseline [mg/L]	CRP after 3 months [mg/L]	CRP after 6 months [mg/L]	ESR at baseline [mm/h]	ESR after 3 months [mm/h]	ESR after 6 months [mm/h]	VAS at baseline [mm]	VAS after 3 months [mm]	VAS after 6 months [mm]	BASDAI at baseline	BASDAI after 3 months	BASDAI after 6 months
Median	AA	24.9761	10.78	1.78	1.35	21	6.5	5	80	38	20	8	3	2.45
	AC + CC	24.6914	7.04	0.99	1.41	21.5	6	6	80	30	20	7.3	2.9	2.25
	AA + AC	24.4898	8.035	1.26	1.365	19	6	7	80	30	20	7.5	3	2
	CC	25.4694	9.38	0.85	1.57	24	6	4	80	32	20	7.3	2.9	2.55
	AA + CC	25.2232	10.08	1.615	1.365	24	6	5	80	34	20	7.55	3	2.5
	AC	23.9653	7.01	1.05	1.39	19	6	7	80	30	18	7.3	2.95	1.8
Interquartile range (IQR)	AA	6.0703	25.01	4.26	2.82	34.25	9	9.5	15.5	21.25	20	1.4	1.45	1.0375
	AC + CC	5.6811	17.8975	4.86	5.0925	32	10.5	13	16	20	20	2.5	1.4	1.3
	AA + AC	5.6623	22.095	3.47	3.795	31	7.25	10	14	20	20	2.3	1.5	1.5
	CC	5.251	16.885	6.1	7.57	37.5	12	17.5	20	16.5	19.5	2.75	1.25	0.7
	AA + CC	4.8397	20.6025	5.17	3.685	37	12	11	18.25	18	20	2.2	1.2	0.9
	AC	5.9723	19.9	3.2975	4.925	32	7	11.5	11.75	21	20	2.525	1.6	1.485
Mann–Whitney test p-values	AA vs. AC + CC	0.3514	0.3169	0.3696	0.3286	0.6934	0.7376	0.2231	0.3386	0.1166	0.6653	0.0289	0.1669	0.3457
	AA + AC vs. CC	0.4676	0.8634	0.9942	0.9649	0.7552	0.4121	0.9015	0.5296	0.6737	0.8502	0.7388	0.4088	0.0257
	AA + CC vs. AC	0.1429	0.4719	0.4244	0.4262	0.5317	0.6568	0.2415	0.1641	0.329	0.5836	0.1083	0.6416	0.0047
	AA vs. AC	0.2021	0.3395	0.2943	0.3257	0.6201	0.9819	0.1813	0.1998	0.1418	0.5961	0.0297	0.2487	0.0644
	AC vs. CC	0.2568	0.808	0.7765	0.7252	0.5978	0.4636	0.5402	0.3142	0.8582	0.7092	0.6143	0.7293	0.0057
	AA vs. CC	0.8892	0.4342	0.6758	0.4823	0.8993	0.4825	0.4812	0.8613	0.1952	0.8724	0.1113	0.1784	0.4993
